# Supplementary material for: Ultrastructural Changes in the Midgut of Brazilian Native Stingless Bee Melipona scutellaris Exposed to Fungicide Pyraclostrobin
Source: Toxics. 2023 Dec 18;11(12):1028. doi: 10.3390/toxics11121028 (PMC10748086; doi:10.3390/toxics11121028)
Supplement: Supplementary file 1 [file toxics-11-01028-s001.zip]

Archive with 1 entries (1 files):
- toxics-2758400-supplementary.pdf
